# Supplementary material for: Early-Life Slow Enteral Feeding Progression Pattern Is Associated with Longitudinal Head-Size Growth Faltering and Neurodevelopmental Impairment Outcomes in Extremely Preterm Infants
Source: Nutrients. 2023 Mar 4;15(5):1277. doi: 10.3390/nu15051277 (PMC10005088; doi:10.3390/nu15051277)
Supplement: Supplementary file 1 [file nutrients-15-01277-s001.zip]

Archive with 1 entries (1 files):
- nutrients-2231748-supplementary.pdf
